# Supplementary material for: Efficient Implementation of a Robot-Assisted Radical Cystectomy Program in a Naïve Centre Experienced in Open Radical Cystectomy and Other Robot-Assisted Surgeries: A Comparative Analysis of Perioperative Outcomes and Complications
Source: Cancers (Basel). 2025 Jul 31;17(15):2532. doi: 10.3390/cancers17152532 (PMC12345945; doi:10.3390/cancers17152532)
Supplement: Supplementary file 1 [file cancers-17-02532-s001.zip]

Archive with 2 entries (2 files):
- Suppl_Table_S1_CORRECTED_PROOFS.pdf
- Suppl_Table_S2_CORRECTED_PROOFS.pdf
